# Supplementary material for: CRISPR-activation screen identified potassium channels for protection against mycotoxins through cell cycle progression and mitochondrial function
Source: Cell Stress. 2023 Apr 18;7(5):34–45. doi: 10.15698/cst2023.05.279 (PMC10157994; doi:10.15698/cst2023.05.279)
Supplement: Supplementary file 1 [file ces-07-034-s01.zip]

Archive with 3 entries (3 files):
- 2023A Tang Cell Stress Supplementals/2023A Tang Cell Stress Supplementary Information.pdf
- 2023A Tang Cell Stress Supplementals/2023A Tang Cell Stress Supplementary Table.xlsx
- 2023A Tang Cell Stress Supplementals/2023A Tang Supplemental Figures.pdf
