# Supplementary material for: CRISPR-activation screen identified potassium channels for protection against mycotoxins through cell cycle progression and mitochondrial function
Source: Cell Stress. 2023 Apr 18;7(5):34–45. doi: 10.15698/cst2023.05.279 (PMC10157994; doi:10.15698/cst2023.05.279)
Supplement: Supplementary file 1 [file ces-07-034-s01.zip › 2023A Tang Cell Stress Supplementals/2023A Tang Cell Stress Supplementary Table.xlsx]

## Sheet: Sheet1
Table 1: Primer sequences for sgRNA cloning and validation.
Primer	Sequence (5′–3′)	Purpose
Nontargeting-1F	CACCGTTCTTCGGCCTACACCCGGT	Clone nontargeting sgRNA into lentiCRISPR v2 for nontargeting cell
Nontargeting-1R	AAACACCGGGTGTAGGCCGAAGAAC
H-KCNJ4-1F	ATAAACTTGGCCCTGCGTCT	Real time PCR for human KCNJ4
H-KCNJ4-1R	CTTCTTGACGAAGCGGTTGC
H-KCNJ12-1F	GTCTGGGGCAATGGAAGTCA	Real time PCR for human KCNJ12
H-KCNJ12-1R	TCGGCGGAATCTTCTATGCC
KO-sgRNA-KCNJ4-1F	CACCgCAAGTCGCAGCGCTACATGG	Clone human KCNJ4 sgRNA into lentiCRISPR v2
KO-sgRNA-H-KCNJ4-1R	AAACCCATGTAGCGCTGCGACTTGc
KO-sgRNA-H-KCNJ12-1F	CACCgCATCTTGCATGAGATTGACG	Clone human KCNJ12 sgRNA into lentiCRISPR v2
KO-sgRNA-H-KCNJ12-1R	AAACCGTCAATCTCATGCAAGATGc
KO-sgRNA-PINK1-1F	CACCgACATCATCTTGATGGCCAAG	Clone human PINK1 sgRNA into lentiCRISPR v2
KO-sgRNA-PINK1-1R	AAACCTTGGCCATCAAGATGATGTc
KO-sgRNA-MITOR-1F	CACCgAGAGTTTGTTGGACTCAACG	Clone human MITOR sgRNA into lentiCRISPR v2
KO-sgRNA-MITOR-1R	AAACCGTTGAGTCCAACAAACTCTc
